# Supplementary material for: Fine Mapping and Characterization of Candidate Genes that Control Resistance to Cercospora sojina K. Hara in Two Soybean Germplasm Accessions
Source: PLoS One. 2015 May 19;10(5):e0126753. doi: 10.1371/journal.pone.0126753 (PMC4437980; doi:10.1371/journal.pone.0126753)
Supplement: S1 Table — (XLSX) [file pone.0126753.s001.xlsx]

## Sheet: Sheet1
S1 Table. Primers used for KASP assays and qPCR
I. KASP assy primers used for geotyping the popualitons and a panel of selected lines
Lab's ID	FAM_primer	VIC_primer	Common primer	Gene locus
GSM0344	GAAGGTGACCAAGTTCATGCTTGCATCAGCCCTTCAATTATCTT	GAAGGTCGGAGTCAACGGATTTGCATCAGCCCTTCAATTATCTC	TTGGGTCATCTTGCTATCACTTT	Glyma13g25350
GSM0345	GAAGGTGACCAAGTTCATGCTGAAGAAATGGGTTGGTCTAATTCA	GAAGGTCGGAGTCAACGGATTAAGAAATGGGTTGGTCTAATTCG	AAACTCTGAACTATACCATACCATCAAGT	Glyma13g25340
GSM0346	GAAGGTGACCAAGTTCATGCTTCCCTTAGATAAATTGGCAACGAA	GAAGGTCGGAGTCAACGGATTCCTACCTTAGATAAATTGGCAACGAC	AAACTGAACTGCTCTTAACAAACCAA	Glyma13g25350
GSM0347	GAAGGTGACCAAGTTCATGCTGCATCCCGCTGAATCATCA	GAAGGTCGGAGTCAACGGATTAGCATCCCGCTGAATCATCT	ATGAACAGCCTCAGCCAGTAAA	Glyma13g25340
II. Primer used for genotyping F2:3 seeds
Lab's ID	SNP_ID (polymorphic)	Blackhawk	PI 594774	PI 594891	Physical position	FAM_primer	VIC_primer	Common primer
GSM0150	BARC_1.01_Gm13_27828451_T_G	G	G	T	27828451	GAAGGTGACCAAGTTCATGCTAGCTTTCACTTTTCTCTGTTGGAAATT	GAAGGTCGGAGTCAACGGATTGCTTTCACTTTTCTCTGTTGGAAATG	GGGCGATTCTGTTCCGAAAC
GSM0151	BARC_1.01_Gm13_28041039_G_A	G	A	A	28041039	GAAGGTGACCAAGTTCATGCTCTCATTCGTACGTTGCTAAACAAAG	GAAGGTCGGAGTCAACGGATTCTCATTCGTACGTTGCTAAACAAAA	GTAGGCTCTGGGCTTGAATTGA
GSM0152	BARC_1.01_Gm13_28187997_C_T	T	T	C	28187997	GAAGGTGACCAAGTTCATGCTGAATCCCTTTCTCGTGTAAATTCTTCT	GAAGGTCGGAGTCAACGGATTATCCCTTTCTCGTGTAAATTCTTCC	TGGATCAGATATTGTGTTGGAGATG
GSM0153	BARC_1.01_Gm13_28339184_A_C	A	C	C	28339184	GAAGGTGACCAAGTTCATGCTCCCCAATCAAAGTCTATTAGAATCTCTC	GAAGGTCGGAGTCAACGGATTGCCCCAATCAAAGTCTATTAGAATCTCTA	GCAGAATGAGTAGTTGAGTTCCTTCAGT
GSM0154	BARC_1.01_Gm13_28559988_T_C	T	C	C	28559988	GAAGGTGACCAAGTTCATGCTATCATATTGCAGCAAATAAATGCTTT	GAAGGTCGGAGTCAACGGATTATCATATTGCAGCAAATAAATGCTTC	TCCATGCATTCAAGCAATATGAA
GSM0155	BARC_1.01_Gm13_28968809_A_G	G	A	A	28968809	GAAGGTGACCAAGTTCATGCTAATGGTGCTAATTGAACAGGAGG	GAAGGTCGGAGTCAACGGATTCAATGGTGCTAATTGAACAGGAGA	TACCGTATGCCATTTCACAAGTTT
GSM0156	BARC_1.01_Gm13_29460602_C_T	C	T	T	29460602	GAAGGTGACCAAGTTCATGCTTTCCTTCAGTGGCACCCATATGT	GAAGGTCGGAGTCAACGGATTCCTTCAGTGGCACCCATATGC	TCCTGACATTCCTGTGCAACCT
GSM0157	BARC_1.01_Gm13_29565413_G_A	G	A	A	29565413	GAAGGTGACCAAGTTCATGCTGCCAACAAGTGGGAGAGTGG	GAAGGTCGGAGTCAACGGATTTGCCAACAAGTGGGAGAGTGA	AACCTAAACTTGCAGAACAACTCATG
GSM0158	BARC_1.01_Gm13_29848691_T_C	C	T	T	29848691	GAAGGTGACCAAGTTCATGCTGTCCATTTGTCCAGCTCTACATTGT	GAAGGTCGGAGTCAACGGATTCCATTTGTCCAGCTCTACATTGC	TTTCTCCATCCTTTGGTTATGATGAT
GSM0159	BARC_1.01_Gm13_29994776_T_C	C	T	T	29994776	GAAGGTGACCAAGTTCATGCTCTTGGGAGTGCCCTTAAACGT	GAAGGTCGGAGTCAACGGATTTGGGAGTGCCCTTAAACGC	GACACGGAAATTAGAGTAGCTTGTCA
GSM0160	BARC_1.01_Gm13_30081222_T_C	C	T	T	30081222	GAAGGTGACCAAGTTCATGCTCTCACGCCGAAGAGCATTGT	GAAGGTCGGAGTCAACGGATTCACGCCGAAGAGCATTGC	CGACGTCAAATAAACACGGAGCTA
GSM0199	BARC_1.01_Gm13_28544194_T_C	T	T	C	28544194	GAAGGTGACCAAGTTCATGCTCCCTAACCTCCCTTCCTTCCTT	GAAGGTCGGAGTCAACGGATTCCCTAACCTCCCTTCCTTCCTC	CGTTTCGGAGTTGACGAGGT
GSM0200	BARC_1.01_Gm13_28553853_A_G	G	G	A	28553853	GAAGGTGACCAAGTTCATGCTTCCAAGCAGAACACCAACTCG	GAAGGTCGGAGTCAACGGATTACTCCAAGCAGAACACCAACTCA	TGTGTGATCCTTGTAGCCAACC
GSM0202	BARC_1.01_Gm13_28632634_C_A	C	C	A	28866067	GAAGGTGACCAAGTTCATGCTCCCTAACCTCCCTTCCTTCCTT	GAAGGTCGGAGTCAACGGATTCCCTAACCTCCCTTCCTTCCTC	CGTTTCGGAGTTGACGAGGT
GSM0203	BARC_1.01_Gm13_28866067_A_G	A	A	G	28866067	GAAGGTGACCAAGTTCATGCTTCCAAGCAGAACACCAACTCG	GAAGGTCGGAGTCAACGGATTACTCCAAGCAGAACACCAACTCA	TGTGTGATCCTTGTAGCCAACC
GSM0205	BARC_1.01_Gm13_29101069_A_G	G	A	A	29101069	GAAGGTGACCAAGTTCATGCTCAAACGCTCACGTCGACG	GAAGGTCGGAGTCAACGGATTATCAAACGCTCACGTCGACA	CAAACGAGTAACTCAATTCCCTAACC
GSM0206	BARC_1.01_Gm13_29451716_A_G	A	A	G	29451716	GAAGGTGACCAAGTTCATGCTTCGACACCGAGATGTTGCG	GAAGGTCGGAGTCAACGGATCCGACACCGAGATGTTGCA	AGGCTTAGGTTCCCGACGTG
GSM0207	BARC_1.01_Gm13_30310888_T_C	C	T	T	30310888	GAAGGTGACCAAGTTCATGCTGGCCCCAAAGACTCGAAAT	GAAGGTCGGAGTCAACGGATTGGCCCCAAAGACTCGAAAC	TGGTGAAATATGGCGTTGGA
GSM0239	BARC_1.01_Gm13_29248808_A_G	G	G	A	29248808	GAAGGTGACCAAGTTCATGCTGGCCAAAAGACTTGCATCATAGT	GAAGGTCGGAGTCAACGGATTGCCAAAAGACTTGCATCATAGC	AACAACAACAAGTGGTGAGAAGCT
GSM0240	BARC_1.01_Gm13_29392190_G_A	A	A	G	29392190	GAAGGTGACCAAGTTCATGCTGACACATCAAACCCGTCGAAG	GAAGGTCGGAGTCAACGGATTGACACATCAAACCCGTCGAAA	ACACGCATGTTGTGGAGCTAATT
GSM0241	BARC_1.01_Gm13_29524129_A_C	C	A	A	29524129	GAAGGTGACCAAGTTCATGCTAAACGGAGTTACATTAAGCACAAGATT	GAAGGTCGGAGTCAACGGATTAACGGAGTTACATTAAGCACAAGATG	GAGTTGCCACATTGGTGCAG
GSM0242	BARC_1.01_Gm13_29565886_A_G	A	G	G	29565886	GAAGGTGACCAAGTTCATGCTAATATTGTGAATCCATCAGATGCG	GAAGGTCGGAGTCAACGGATTAAATATTGTGAATCCATCAGATGCA	GTTCCAATTTAACTCTAGCTCCACAAG
GSM0244	BARC_1.01_Gm13_29702177_C_T	T	C	C	29702177	GAAGGTGACCAAGTTCATGCTCTAATGTTGCCATCACTCCCTCT	GAAGGTCGGAGTCAACGGATTATGTTGCCATCACTCCCTCC	AACAACATAAGCACCGCCATT
GSM0246	BARC_1.01_Gm13_29456075_G_A	G	G	A	29456075	GAAGGTGACCAAGTTCATGCTATCATGGGCAAGAAACGGG	GAAGGTCGGAGTCAACGGATTGATCATGGGCAAGAAACGGA	GACCGATCCCAGTGTCATCTCT
Blackhawk x PI 594774
GSM0144	BARC_1.01_Gm13_25344903_C_T	C	T	T	25344903	GAAGGTCGGAGTCAACGGATTCCTTTGCTTGCTGCTAATAATGC	GAAGGTGACCAAGTTCATGCTCTCCTTTGCTTGCTGCTAATAATGT	AAAGCTGCTACAATAGTTAAGATATGATGCT
GSM0145	BARC_1.01_Gm13_26314257_T_G	G	T	G	26314257	GAAGGTGACCAAGTTCATGCTTTCATCATGCCCTAAAGAAGAAGAG	GAAGGTCGGAGTCAACGGATTATTCATCATGCCCTAAAGAAGAAGAT	AGGCCATCATGCAAACAAGAA
GSM0146	BARC_1.01_Gm13_26874636_G_A	A	G	G	26874636	GAAGGTCGGAGTCAACGGATTCTCGATCCGCTTGTGATGAA	GAAGGTGACCAAGTTCATGCTCTCGATCCGCTTGTGATGAG	TGCCTTATTCGTTTGTCTGCA
GSM0147	BARC_1.01_Gm13_27476784_C_T	T	C	T	27476784	GAAGGTGACCAAGTTCATGCTCATCATTATCATTGACATCGTCATCAC	GAAGGTCGGAGTCAACGGATTCATCATTATCATTGACATCGTCATCAT	TCGAACGGGTATCCACGAATAC
GSM0148	BARC_1.01_Gm13_27480044_G_A	A	G	A	27480044	GAAGGTGACCAAGTTCATGCTAAATAATGCAGAAGCACAACAACAA	GAAGGTCGGAGTCAACGGATTAAATAATGCAGAAGCACAACAACAG	TGAAAGTGGTGTGGTCTGAGAGA
GSM0149	BARC_1.01_Gm13_27796524_G_T	T	G	G	27796524	GAAGGTCGGAGTCAACGGATTGAGAAGGATCAACTTTCATCTCCAG	GAAGGTGACCAAGTTCATGCTGAGAAGGATCAACTTTCATCTCCAT	CAATGGCCTAGATATAATATTGTTCAACTT
Primers used for qRT-PCR	Forward primer	Reverse primer
Glyma13g25320	GTCGGAGAGCAGACCAATGG	TGTGGACGTTCAGAGGAGCA
Glyma13g25331	AGTAGTAGTCACAAAACCTCAACCTCA	CACTTCCTTCACTGTCTCCTCTACA
Glyma13g25340	GCTCACGGCCTCGTGTAGAG	TGTCTGCAAAACGCGACAAG
Glyma13g25350	CCCACCGATGAGAATCAAGC	GGTTGTGTTGGGAACATTGG
Glyma13g25380	CTGTGGGTGATCCTTCAGTGAAT	ACTCTAGCTGAAGAATCACGCAGATA
cons7	ATGAATGACGGTTCCCATGTA	GGCATTAAGGCAGCTCACTCT
