# Supplementary material for: Fine Mapping and Characterization of Candidate Genes that Control Resistance to Cercospora sojina K. Hara in Two Soybean Germplasm Accessions
Source: PLoS One. 2015 May 19;10(5):e0126753. doi: 10.1371/journal.pone.0126753 (PMC4437980; doi:10.1371/journal.pone.0126753)
Supplement: S3 Table — (XLSX) [file pone.0126753.s003.xlsx]

## Sheet: Sheet1
S3 Table. Results of SNP genotypes and reaction to Cercospora sojina Hara for PI 594774, PI 594891, Davis, Blackhawk, and 45 soybean lines and cultivars.
Genotype	Source	GSM344	GSM347	Phenotypic reaction to Cercospora sojinaa
PI 594774	China	CC	AA	Immuneb
PI 594891	China	TT	TT	Resistantc
Davis	Arkansas AES and USRSL	TT	AA	Immune/Resistantd (Rcs3)
Blackhawk	Iowa AES and the U. S. Regional Soybean Laboratory	TT	AA	Susceptiblee
5002T	Tennessee Agricultural Experiment Station (AES)	TT	AA	Immune/Resistant
5601T	Tennessee Agricultural Experiment Station (AES)	TT	AA	Immune/Resistant
Benning	University of Georgia AES	TT	AA	Immune/Resistant
Boggs	University of Georgia AES	TT	AA	Immune/Resistant
Bossier	Louisiana Agricultural Experiment Station	TT	AA	Immune
Braxton	Florida Agricultural Experiment Station and USDA	TT	AA	Immune/Resistant
Brim	USDA-ARS, North Carolina AES and the Arkansas AES	TT	AA	Immune/Resistant
Bryan	University of Georgia AES	TT	AA	Resistant
C1640	USDA-ARS and the Purdue University AES	TT	AA	Susceptible
C1726	USDA-ARS and the Purdue University AES	TT	AA	Susceptible
Centennial	Mississippi AES and USDA	TT	AA	Resistant
Cobb	Florida AES and USDA	TT	AA	Resistant
Cook	University of Georgia AES	TT	AA	Immune/Resistant
Crockett	Texas Agricultural Experiment Station	TT	AA	Immune
D85-10404	Mississippi AES and USDA	TT	AA	Immune
Danbaekkong	High protein soybean from South Korea	TT	AA	Immune
Dillon	South Carolina AES	TT	AA	Susceptible
Doles	University of Georgia AES	TT	AA	Immune/Resistant
Dowling	Texas AES and USDA	TT	AA	Susceptible
Essex	Virginia AES	TT	AA	Susceptible
Forrest	Mississippi AES, Tennessee AES, and USDA	TT	AA	Susceptible
G00-3213	University of Georgia AES	TT	AA	Immune
G00-3880	University of Georgia AES	TT	AA	Immune
G93-9009	University of Georgia AES	TT	AA	Immune/Resistant
G93-9106	University of Georgia AES	TT	AA	Immune/Resistant
Graham	USDA, North Carolina Agricultural Research Service, South Carolina AES	TT	AA	Immune
Hartwig	Missouri AES	TT	AA	Immune/Resistant
Haskell	University of Georgia AES	TT	AA	Immune/Resistant
Hutcheson	Virginia AES	TT	AA	Resistant
Jack	Department of Agronomy, University of Illinois	TT	AA	Susceptible
Jackson	North Carolina AES and USRSL	TT	AA	Susceptible
Leflore	Mississippi AES, Tennessee AES, and USDA	TT	AA	Immune
N05-7432	USDA-ARS, North Carolina ARS	TT	AA	Susceptible
N6201	USDA-ARS, North Carolina ARS	TT	AA	Immune/Resistant
N7001	USDA-ARS, North Carolina ARS	TT	AA	Immune/Resistant
N7002	USDA-ARS, North Carolina ARS	TT	AA	Immune
N77-114	USDA-ARS, North Carolina ARS	TT	AA	Immune
N8001	USDA-ARS, North Carolina ARS	TT	AA	Immune
N87-2122-4	USDA-ARS, North Carolina ARS	TT	AA	Susceptible
NC Raleigh	USDA-ARS, North Carolina ARS	TT	AA	Immune/Resistant
Prichard	University of Georgia AES	TT	AA	Immune
Santee	South Carolina Agriculture and Forestry Research System	TT	AA	Immune/Resistant
TN04-5321	University of Tennessee AES	TT	AA	Resistant
Tokyo	Yokohama, Japan	TT	AA	Susceptible
Young	North Carolina AES and USDA	TT	AA	Immune/Resistant
aA total of eight plants of each genotype were ioculated with combined isolates 21 (Race *) and 23 of C. sojina.
bImmune = no lesions present
cResistant = predominately small lesions without clearly defined centers
dImmune/Resistant = a combination of immune and resistant plants
eSusceptible = large lesions spreading with light centers and dark margins
