# Supplementary material for: Fine Mapping and Characterization of Candidate Genes that Control Resistance to Cercospora sojina K. Hara in Two Soybean Germplasm Accessions
Source: PLoS One. 2015 May 19;10(5):e0126753. doi: 10.1371/journal.pone.0126753 (PMC4437980; doi:10.1371/journal.pone.0126753)
Supplement: S4 Table — (XLSX) [file pone.0126753.s004.xlsx]

## Sheet: Sheet1
S4 Table. Haplotype allele variation at the fine mapped locus on chromosome 13 among PI 594891 and PI 594774, Davis, Blackhawk, and 45 soybean lines and cultivars
Genotype	SNP Markers
	ss715614850	ss715614851	ss715614853	ss715614856	ss715614857	ss715614858	GSM347	ss715614859	ss715614860	GSM344	ss715614863	Similarity to PI 594891	Similarity to PI 594774
PI 594891	CC	AA	GG	GG	AA	CC	TT	AA	CC	TT	AA	1	0.545455
PI 594774	CC	CC	GG	GG	AA	CC	AA	GG	CC	CC	CC	0.545455	1
Davis	CC	CC	GG	GG	AA	CC	AA	AA	CC	TT	CC	0.727273	0.818182
Blackhawk	TT	CC	GG	GG	AA	CC	AA	AA	CC	TT	CC	0.636364	0.727273
5002T	CC	CC	GG	GG	AA	CC	AA	GG	CC	TT	CC	0.636364	0.909091
5601T	CC	CC	GG	--	--	CC	AA	AA	CC	TT	CC	0.666667	0.777778
Benning	CC	CC	GG	GG	AA	CC	AA	AA	CC	TT	CC	0.727273	0.818182
Boggs	CC	CC	GG	GG	AA	CC	AA	GG	CC	TT	CC	0.636364	0.909091
Bossier	CC	CC	GG	TT	GG	CC	AA	AA	CC	TT	CC	0.545455	0.636364
Braxton	CC	CC	GG	GG	AA	CC	AA	GG	CC	TT	CC	0.636364	0.909091
Brim	CC	CC	GG	GG	AA	CC	AA	AA	CC	TT	CC	0.727273	0.818182
Bryan	CC	CC	GG	GG	AA	CC	AA	GG	CC	TT	CC	0.636364	0.909091
C1640	TT	AA	AA	TT	GG	CC	AA	AA	CC	TT	CC	0.454545	0.363636
C1726	TT	AA	AA	TT	GG	CC	AA	AA	CC	TT	CC	0.454545	0.363636
Centennial	TT	CC	GG	GG	AA	CC	AA	AA	CC	TT	CC	0.636364	0.727273
Cobb	CC	CC	GG	TT	GG	CC	AA	AA	CC	TT	CC	0.545455	0.636364
Cook	CC	CC	GG	GG	AA	CC	AA	AA	CC	TT	CC	0.727273	0.818182
Crockett	CC	CC	GG	GG	AA	CC	AA	AA	CC	TT	CC	0.727273	0.818182
D85-10404	CC	CC	GG	GG	AA	CC	AA	GG	CC	TT	CC	0.636364	0.909091
Danbaekkong	CC	CC	GG	GG	AA	TT	AA	AA	TT	TT	AA	0.636364	0.545455
Dillon	CC	CC	GG	GG	AA	CC	AA	AA	CC	TT	CC	0.727273	0.818182
Doles	CC	CC	GG	GG	AA	CC	AA	AA	CC	TT	CC	0.727273	0.818182
Dowling	CC	CC	GG	TT	GG	CC	AA	AA	CC	TT	CC	0.545455	0.636364
Essex	CC	CC	GG	GG	AA	TT	AA	AA	C/T	TT	AA	0.681818	0.590909
Forrest	CC	CC	GG	GG	AA	CC	AA	GG	CC	TT	CC	0.636364	0.909091
G00-3213	CC	CC	GG	TT	GG	CC	AA	AA	--	TT	CC	0.5	0.6
G00-3880	CC	CC	GG	GG	AA	CC	AA	GG	--	TT	CC	0.6	0.9
G93-9009	CC	CC	GG	GG	AA	CC	AA	GG	CC	TT	CC	0.636364	0.909091
G93-9106	TT	CC	GG	GG	AA	TT	AA	AA	C/T	TT	AA	0.590909	0.5
Graham	CC	CC	GG	TT	GG	CC	AA	AA	CC	TT	CC	0.545455	0.636364
Hartwig	CC	AA	GG	GG	AA	CC	AA	AA	CC	TT	CC	0.818182	0.727273
Haskell	CC	CC	GG	GG	AA	CC	AA	GG	CC	TT	CC	0.636364	0.909091
Hutcheson	CC	CC	GG	GG	AA	CC	AA	AA	CC	TT	CC	0.727273	0.818182
Jack	CC	CC	GG	TT	GG	CC	AA	AA	CC	TT	CC	0.545455	0.636364
Jackson	CC	CC	GG	GG	AA	CC	AA	GG	CC	TT	CC	0.636364	0.909091
Leflore	TT	CC	GG	GG	AA	CC	AA	AA	CC	TT	CC	0.636364	0.727273
N05-7432	CC	CC	GG	TT	GG	CC	AA	AA	--	TT	CC	0.5	0.6
N6201	CC	CC	GG	GG	AA	CC	AA	AA	CC	TT	CC	0.727273	0.818182
N7001	CC	CC	GG	TT	GG	CC	AA	AA	CC	TT	CC	0.545455	0.636364
N7002	CC	CC	GG	TT	GG	CC	AA	AA	--	TT	CC	0.5	0.6
N77-114	CC	CC	GG	TT	GG	CC	AA	AA	--	TT	CC	0.5	0.6
N8001	CC	CC	GG	T/G	A/G	CC	AA	AA	--	TT	CC	0.6	0.7
N87-2122-4	CC	CC	GG	GG	AA	CC	AA	AA	CC	TT	CC	0.727273	0.818182
NC Raleigh	CC	CC	GG	TT	GG	CC	AA	AA	CC	TT	CC	0.545455	0.636364
Prichard	CC	CC	GG	TT	GG	CC	AA	AA	CC	TT	CC	0.545455	0.636364
Santee	CC	CC	GG	GG	AA	CC	AA	AA	CC	TT	CC	0.727273	0.818182
TN04-5321	CC	CC	GG	GG	AA	CC	AA	AA	CC	TT	CC	0.727273	0.818182
Tokyo	CC	CC	GG	TT	GG	CC	AA	AA	CC	TT	CC	0.545455	0.636364
Young	CC	CC	GG	GG	AA	CC	AA	AA	CC	TT	CC	0.727273	0.818182
aThe physical positions of the first and last SNP marker in the haplotype window are Gm13_28559988 and Gm13_28632634 based on map version Glyma1.01.
