# Supplementary material for: Fine Mapping and Characterization of Candidate Genes that Control Resistance to Cercospora sojina K. Hara in Two Soybean Germplasm Accessions
Source: PLoS One. 2015 May 19;10(5):e0126753. doi: 10.1371/journal.pone.0126753 (PMC4437980; doi:10.1371/journal.pone.0126753)
Supplement: S5 Table — (XLSX) [file pone.0126753.s005.xlsx]

## Sheet: Sheet1
S5 Table. Haplotype allele variation at Rcs3 locus on chromosome 16 among 'Davis', PI 594774, PI 594891, Blackhawk, and 45 soybean lines and cultivars
Genotype	SNP Markers
	ss715624587a	ss715624593	ss715624594	ss715624595	ss715624596	ss715624598	ss715624599	ss715624601	ss715624602	ss715624603	ss715624604	ss715624605	ss715624606	ss715624607	ss715624608	ss715624609	ss715624610	ss715624611	ss715624612	ss715624613	ss715624614	ss715624616	ss715624618	ss715624619	ss715624621	ss715624622	ss715624623	ss715624628	ss715624631	ss715624632a	Similarity to Davis
Davis	CC	TT	AA	CC	AA	TT	CC	GG	CC	TT	TT	TT	TT	GG	GG	TT	AA	GG	CC	GG	TT	TT	AA	CC	CC	CC	GG	CC	TT	CC	1
PI 594774	TT	TT	GG	CC	GG	TT	TT	GG	CC	TT	TT	TT	CC	GG	GG	CC	AA	GG	CC	GG	TT	TT	CC	TT	TT	CC	TT	CC	GG	TT	0.6
PI 594891	TT	TT	GG	CC	GG	TT	TT	GG	CC	TT	TT	TT	CC	GG	GG	CC	AA	GG	CC	GG	TT	TT	CC	TT	TT	CC	TT	CC	GG	TT	0.6
Blackhawk	CC	GG	AA	CC	AA	CC	TT	AA	CC	TT	CC	TT	CC	AA	GG	TT	AA	GG	TT	GG	CC	TT	AA	TT	TT	CC	GG	CC	GG	TT	0.57
5002T	CC	GG	AA	CC	AA	CC	TT	AA	CC	TT	CC	TT	CC	AA	GG	TT	AA	GG	TT	GG	CC	TT	AA	TT	TT	CC	GG	CC	GG	CC	0.6
5601T	CC	GG	AA	CC	AA	CC	TT	AA	CC	TT	CC	TT	CC	AA	GG	TT	AA	GG	TT	GG	CC	TT	AA	TT	TT	CC	GG	CC	GG	TT	0.57
Benning	CC	GG	AA	CC	AA	CC	TT	AA	CC	TT	CC	TT	CC	AA	GG	TT	AA	GG	TT	GG	CC	TT	AA	TT	TT	CC	GG	CC	GG	TT	0.57
Boggs	CC	GG	AA	CC	AA	CC	TT	AA	CC	TT	CC	TT	CC	AA	GG	TT	AA	GG	TT	GG	CC	TT	AA	TT	TT	CC	GG	CC	GG	TT	0.57
Bossier	CC	GG	AA	CC	AA	CC	TT	AA	CC	TT	CC	TT	CC	AA	GG	TT	AA	GG	TT	GG	CC	TT	AA	TT	TT	CC	GG	CC	GG	TT	0.57
Braxton	CC	GG	AA	CC	AA	CC	TT	AA	CC	TT	CC	TT	CC	AA	GG	TT	AA	GG	TT	GG	CC	TT	AA	TT	TT	CC	GG	CC	GG	TT	0.57
Brim	CC	GG	AA	CC	AA	CC	TT	AA	CC	TT	CC	TT	CC	AA	GG	TT	AA	GG	TT	GG	CC	TT	AA	TT	TT	CC	GG	CC	GG	TT	0.57
Bryan	TT	TT	GG	TT	GG	TT	CC	GG	AA	CC	TT	CC	CC	GG	GG	CC	GG	GG	CC	GG	TT	TT	CC	TT	CC	TT	GG	CC	GG	TT	0.5
C1640	CC	GG	AA	CC	AA	CC	TT	AA	CC	TT	CC	TT	CC	AA	GG	TT	AA	GG	TT	GG	CC	TT	AA	TT	TT	CC	GG	CC	GG	TT	0.57
C1726	CC	GG	AA	CC	AA	CC	TT	AA	CC	TT	CC	TT	CC	AA	GG	TT	AA	GG	TT	GG	CC	TT	AA	TT	TT	CC	GG	CC	GG	TT	0.57
Centennial	CC	GG	AA	CC	AA	CC	TT	AA	CC	TT	CC	TT	CC	AA	GG	TT	AA	GG	TT	GG	CC	TT	AA	TT	TT	CC	GG	CC	GG	TT	0.57
Cobb	CC	TT	GG	CC	GG	TT	CC	GG	CC	TT	TT	CC	CC	GG	GG	CC	GG	GG	CC	GG	CC	TT	CC	TT	CC	TT	GG	AA	GG	CC	0.6
Cook	CC	TT	AA	CC	AA	TT	CC	GG	CC	TT	TT	TT	TT	GG	GG	TT	AA	GG	CC	GG	TT	TT	AA	CC	CC	CC	--	CC	TT	CC	1
Crockett	CC	TT	GG	CC	GG	TT	TT	GG	CC	TT	TT	TT	CC	GG	GG	CC	AA	GG	T/C	TT	TT	TT	CC	CC	TT	CC	GG	CC	GG	CC	0.68
D85-10404	CC	GG	AA	CC	AA	CC	TT	AA	CC	TT	CC	TT	CC	AA	GG	TT	AA	GG	TT	GG	CC	TT	AA	TT	TT	CC	GG	CC	GG	TT	0.57
Danbaekkong	TT	TT	GG	CC	GG	TT	CC	GG	CC	TT	TT	CC	CC	GG	GG	CC	GG	AA	CC	TT	TT	CC	CC	CC	CC	TT	GG	CC	GG	TT	0.53
Dillon	CC	GG	AA	CC	AA	CC	TT	AA	CC	TT	CC	TT	CC	AA	GG	TT	AA	GG	TT	GG	CC	TT	AA	TT	TT	CC	GG	CC	GG	TT	0.57
Doles	CC	TT	AA	CC	AA	TT	CC	GG	CC	TT	TT	TT	TT	GG	GG	TT	AA	GG	CC	GG	TT	TT	AA	CC	CC	CC	--	CC	TT	CC	1
Dowling	CC	GG	AA	CC	AA	CC	TT	AA	CC	TT	CC	TT	CC	AA	GG	TT	AA	GG	TT	GG	CC	TT	AA	TT	TT	CC	GG	CC	GG	TT	0.57
Essex	CC	GG	AA	CC	AA	CC	TT	AA	CC	TT	CC	TT	CC	AA	GG	TT	AA	GG	TT	GG	CC	TT	AA	TT	TT	CC	GG	CC	GG	TT	0.57
Forrest	CC	GG	AA	CC	AA	CC	TT	AA	CC	TT	CC	TT	CC	AA	GG	TT	AA	GG	TT	GG	CC	TT	AA	TT	TT	CC	GG	CC	GG	TT	0.57
G00-3213	CC	TT	GG	CC	GG	TT	TT	GG	CC	TT	TT	TT	TT	GG	GG	CC	AA	GG	CC	GG	TT	TT	CC	CC	CC	--	GG	CC	TT	CC	0.83
G00-3880	CC	T/G	AA	CC	AA	T/C	T/C	A/G	CC	TT	--	TT	--	--	GG	CC	AA	GG	T/C	GG	--	TT	AA	--	T/C	CC	GG	CC	T/G	T/C	0.83
G93-9009	CC	GG	AA	CC	AA	CC	TT	AA	CC	TT	CC	TT	CC	AA	GG	TT	AA	GG	TT	GG	CC	TT	AA	TT	TT	CC	GG	CC	GG	TT	0.57
G93-9106	CC	GG	AA	CC	AA	CC	TT	AA	CC	TT	CC	TT	CC	AA	GG	TT	AA	GG	TT	GG	CC	TT	AA	TT	TT	CC	GG	CC	GG	TT	0.57
Graham	CC	GG	GG	CC	AA	TT	TT	GG	AA	TT	TT	TT	TT	GG	AA	CC	AA	GG	CC	GG	TT	TT	CC	TT	TT	CC	GG	CC	GG	TT	0.63
Hartwig	CC	GG	AA	CC	AA	CC	TT	AA	CC	TT	CC	TT	CC	AA	GG	TT	AA	GG	TT	GG	CC	TT	AA	TT	TT	CC	GG	CC	GG	TT	0.57
Haskell	CC	GG	AA	CC	AA	CC	TT	AA	CC	TT	CC	TT	CC	AA	GG	TT	AA	GG	TT	GG	CC	TT	AA	TT	TT	CC	GG	CC	GG	CC	0.6
Hutcheson	CC	GG	AA	CC	AA	CC	TT	AA	CC	TT	CC	TT	CC	AA	GG	TT	AA	GG	TT	GG	CC	TT	AA	TT	TT	CC	GG	CC	GG	TT	0.57
Jack	TT	TT	GG	TT	GG	TT	CC	GG	AA	CC	TT	CC	CC	GG	GG	CC	GG	GG	CC	GG	TT	TT	CC	TT	CC	TT	GG	CC	GG	TT	0.5
Jackson	CC	GG	AA	CC	AA	CC	TT	AA	CC	TT	CC	TT	CC	AA	GG	TT	AA	GG	TT	GG	CC	TT	AA	TT	TT	CC	GG	CC	GG	TT	0.57
Leflore	CC	GG	AA	CC	AA	CC	TT	AA	CC	TT	CC	TT	CC	AA	GG	TT	AA	GG	TT	GG	CC	TT	AA	TT	TT	CC	GG	CC	GG	TT	0.57
N05-7432	CC	GG	AA	CC	AA	CC	TT	--	CC	TT	CC	TT	CC	AA	GG	CC	AA	GG	T/C	GG	CC	TT	AA	TT	TT	CC	GG	CC	GG	TT	0.58
N6201	CC	TT	AA	CC	AA	TT	CC	GG	CC	TT	TT	TT	TT	GG	GG	TT	AA	GG	CC	GG	TT	TT	AA	CC	CC	CC	GG	CC	TT	CC	1
N7001	CC	TT	GG	CC	GG	TT	TT	GG	CC	TT	TT	TT	TT	GG	GG	CC	AA	GG	CC	GG	TT	TT	CC	CC	CC	--	GG	CC	TT	CC	0.83
N7002	CC	--	A/G	CC	A/G	TT	T/C	GG	CC	TT	--	TT	TT	GG	GG	CC	AA	GG	CC	GG	--	TT	--	CC	--	CC	GG	CC	--	CC	0.92
N77-114	CC	GG	GG	CC	AA	TT	TT	GG	AA	TT	TT	TT	TT	GG	AA	CC	AA	GG	CC	GG	TT	TT	CC	TT	TT	CC	GG	CC	GG	TT	0.63
N8001	CC	TT	--	CC	--	TT	--	GG	CC	TT	TT	TT	TT	GG	GG	CC	AA	GG	CC	GG	TT	TT	--	CC	CC	CC	GG	CC	TT	CC	0.97
N87-2122-4	TT	TT	GG	TT	AA	CC	CC	--	CC	TT	TT	TT	CC	GG	GG	CC	AA	GG	--	GG	TT	TT	CC	TT	TT	CC	TT	C/A	GG	TT	0.58
NC Raleigh	CC	GG	AA	CC	AA	CC	TT	AA	CC	TT	CC	TT	CC	AA	GG	TT	AA	GG	TT	GG	CC	TT	AA	TT	TT	CC	GG	CC	GG	CC	0.6
Prichard	CC	GG	AA	CC	AA	CC	TT	AA	CC	TT	CC	TT	CC	AA	GG	TT	AA	GG	TT	GG	CC	TT	AA	TT	TT	CC	GG	CC	GG	TT	0.57
Santee	CC	GG	AA	CC	AA	CC	TT	AA	CC	TT	CC	TT	CC	AA	GG	TT	AA	GG	TT	GG	CC	TT	AA	TT	TT	CC	GG	CC	GG	TT	0.57
TN04-5321	CC	GG	AA	CC	AA	CC	TT	AA	CC	TT	CC	TT	CC	AA	GG	TT	AA	GG	TT	GG	CC	TT	AA	TT	TT	CC	GG	CC	GG	TT	0.57
Tokyo	CC	GG	GG	CC	AA	TT	TT	GG	AA	TT	TT	TT	TT	GG	AA	CC	AA	GG	CC	GG	TT	TT	CC	TT	TT	CC	GG	CC	GG	TT	0.63
Young	CC	TT	AA	CC	AA	TT	CC	GG	CC	TT	TT	TT	TT	GG	GG	TT	AA	GG	CC	GG	TT	TT	AA	CC	CC	CC	GG	CC	TT	CC	1
aThe physical positions of the first and last SNP marker in the haplotype window are Gm16_32681330 and Gm16_33360539 based on map version Glyma1.01.
